# Supplementary material for: Sex differences in the polygenic architecture of hearing problems in adults
Source: Genome Med. 2023 May 11;15:36. doi: 10.1186/s13073-023-01186-3 (PMC10173489; doi:10.1186/s13073-023-01186-3)
Supplement: Supplementary file 1 — Additional file 1: Table S1. Definition of the combined four-category ordinal phenotype based on the traits defined in the UKB. Binary definitionswere combined to define a severity/probability scalAQe of hearing problems. Table S2. Environments investigated in the GEWIS analysis. Table S3. Inflation statistics of hearing problem genome-wide association studies. Table S4. Genetic correlations among the HP traits assessed in UKB considering sex-combined and and sex-stratified analyses. rg: genetic correlation; se: standard error. Table S5. Effect size comparison between sex-specific findings in the meta-analyses. Results surviving multiple testing correction are highlighted in red. GWS:genome-wide significance in; REF: reference allele; ALT: alternative allele; A1:Effect allele; SE:standard error. Table S6. Association of the hearing-problem polygenic risk score derived from the UKB-NHS-HPFS sex-combined meta-analysis in the MVP cohort. Table S7. Association of the hearing-problem polygenic risk score derived from the UKB-only sex-combined GWAS in the NHS-HPFS combined sample. Table S8. Association of the hearing-problem polygenic risk score derived from the UKB-only female-specific GWAS in the NHS sample. Table S9. Association of the hearing-problem polygenic risk score derived from the UKB-only male-specific GWAS in the HPFS sample. Table S10. Single-variant replication in other ancestry groups available in UKB. REF: reference allele; ALT: alternative allele; se:standard error; pval:P; af:allele frequency. FDR significantand nominally significant replications are highlighted in yellow and red, respectively. Table S11. Association of the hearing-problem polygenic risk score derived from the UKB-NHS-HPFS sex-combined meta-analysis in the UKB AFR sample. Table S12. Association of the hearing-problem polygenic risk score derived from the UKB-NHS-HPFS sex-combined meta-analysis in the UKB AMR sample. Table S13. Association of the hearing-problem polygenic risk score deri [file 13073_2023_1186_MOESM1_ESM.xlsx]

## Sheet: Legend
Additional File 1 - LEGENDS
Table S1: Definition of the combined four-category ordinal phenotype based on the traits defined in the UKB. Binary definitions (Y=YES, N=No) were combined to define a severity/probability scale of hearing problems.
Table S2: Environments investigated in the GEWIS analysis
Table S3: Inflation statistics of hearing problem genome-wide association studies.
Table S4: Genetic correlations among the HP traits assessed in UKB considering sex-combined and and sex-stratified analyses. rg: genetic correlation; se: standard error.
Table S5: Effect size comparison between sex-specific findings in the meta-analyses. Results surviving multiple testing correction are highlighted in red. GWS:genome-wide significance in; REF: reference allele; ALT: alternative allele; A1:Effect allele; SE:standard error.
Table S6: Association of the hearing-problem polygenic risk score derived from the UKB-NHS-HPFS sex-combined meta-analysis in the MVP cohort.
Table S7: Association of the hearing-problem polygenic risk score derived from the UKB-only sex-combined GWAS in the NHS-HPFS combined sample.
Table S8: Association of the hearing-problem polygenic risk score derived from the UKB-only female-specific GWAS in the NHS sample.
Table S9: Association of the hearing-problem polygenic risk score derived from the UKB-only male-specific GWAS in the HPFS sample.
Table S10: Single-variant replication in other ancestry groups available in UKB. REF: reference allele; ALT: alternative allele; se:standard error; pval:P; af:allele frequency. FDR significant (q<0.1) and nominally significant replications are highlighted in yellow and red, respectively.
Table S11: Association of the hearing-problem polygenic risk score derived from the UKB-NHS-HPFS sex-combined meta-analysis in the UKB AFR sample.
Table S12: Association of the hearing-problem polygenic risk score derived from the UKB-NHS-HPFS sex-combined meta-analysis in the UKB AMR sample.
Table S13: Association of the hearing-problem polygenic risk score derived from the UKB-NHS-HPFS sex-combined meta-analysis in the UKB CSA sample.
Table S14: Association of the hearing-problem polygenic risk score derived from the UKB-NHS-HPFS sex-combined meta-analysis in the UKB EAS sample.
Table S15: Prioritized genes considering a CADD score threshold of 10 (top 1% of pathogenic variants across the human genome). MAF:Minor allele frequency; se: standard error.
Table S16: HP-associated genes (Bonferroni significance p<2.24×10-6) in the Multi-tissue TWAS using S-MultiXcan.
Table S17: Multi-tissue TWS associations after Bonferroni multiple testing correction identified in the sex-stratified analyses
Table S18: Enrichment for specific genomic features with respect to sex-combined and sex-stratified analyses. Results surviving Bonferroni multiple testing correction are highlighted in yellow.
Table S19: Phenome-wide genetic correlation with HP considering sex-combined GWAS. Results surviving multiple testing correction are highlgihted in red rg: genetic correlation; se:standard error
Table S20: LCV analysis for HP (coded as phenotype #1). Results surviving Bonferroni multiple testing correction are indicated in red. gcp p: p-value for the genetic causality proportion; gcp: posterior genetic causality proportion (negative means phenotype #2 -> phenotype #1; positive means phenotype #1 -> phenotype 2); gcp se: standard error for the genetic causality proportion estimate; rho.es…
Table S21: Environment-specific Bayes factors of the LD-independent variants with nominally significant multi-environment interactions.

## Sheet: Table S1
Table S1: Definition of the combined four-category ordinal phenotype based on the traits defined in the UKB. Binary definitions (Y=YES, N=No) were combined to define a severity/probability scale of hearing problems.
2247	2257	3393	N	4-level ordinal category
Hearing difficulty/problems [yes/no]	Hearing difficulty/problems with background noise [yes/no]	Hearing aid user [yes/no]
N	N	N	113012	#1 (N=113,012)
N	Y	N	69531	#2 (N=87,981)
Y	N	N	18450
Y	Y	N	89994	#3 (N=89,994)
Y	N	Y	718	#4 (N=17,971)
N	Y	Y	106
Y	Y	Y	17147

## Sheet: Table S2
Table S2: Environments investigated in the GEWIS analysis
ENVIRONMENTS
UKB ID	Description	Category
Sex	Sex	Sex
24020	Average daytime sound level of noise pollution	Residential noise pollution
24021	Average evening sound level of noise pollution
24022	Average night-time sound level of noise pollution
1249	Past tobacco smoking	Smoking
1259	Smoking/smokers in household
1239	Current tobacco smoking
20160	Ever smoked
1269	Exposure to tobacco smoke at home
1279	Exposure to tobacco smoke outside home
1787	Maternal smoking around birth	Early life factors
20116	Smoking status	Smoking
4825	Noisy workplace	Hearing
4836	Loud music exposure frequency

## Sheet: Table S3
Table S3: Inflation statistics of hearing problem genome-wide association studies.
Code	Trait	Analysis	LambdaGC	LDSC Intercept
UKB_2247	Hearing difficulties/problem in UKB	Sex-Combined	1.2865	1.0251 +- 0.0079
UKB_2257	Hearing difficulties/problem with background noise in UKB		1.3789	1.0297 +- 0.0090
UKB_3393	Hearing aid user in UKB		1.0926	1.0045 +- 0.0070
ORD	Ordinal trait defined as Supplemental Table 1		1.232	1.0160 +- 0.0083
HL_META	Meta-analysis comprising UKB_2247, NHS and HPFS		1.3068	1.0275 +- 0.0084
UKB_2247	Hearing difficulties/problem in UKB	Female-specific	1.1715	1.0253 +- 0.0065
UKB_2257	Hearing difficulties/problem with background noise in UKB		1.2332	1.0123 +- 0.0072
UKB_3393	Hearing aid user in UKB		1.0527	1.0062 +- 0.0067
ORD_F	Ordinal trait defined as Supplemental Table 1		1.1428	1.0046 +- 0.007
NHS	Hearing difficulty in NHS cohort		1.0255	0.9774 +- 0.008
HL_META_F	Meta-analysis comprising UKB_2247 female participants and NHS		1.1843	1.0251 +- 0.0066
UKB_2247	Hearing difficulties/problem in UKB	Male-Specific	1.1779	1.0049 +- 0.0072
UKB_2257	Hearing difficulties/problem with background noise in UKB		1.207	1.0157 +- 0.0075
UKB_3393	Hearing aid user in UKB		1.0527	1.0000 +- 0.0062
ORD_M	Ordinal trait defined as Supplemental Table 1		1.1113	0.9945 +- 0.0071
HPFS	Hearing difficulty in HPFS cohort		1.0046	0.9847 +- 0.0078
HL_META_M	Meta-analysis comprising UKB_2247 male participants and HPFS		1.1779	1.0037 +- 0.0072

## Sheet: Table S4
Table S4: Genetic correlations among the HP traits assessed in UKB considering sex-combined and and sex-stratified analyses. rg: genetic correlation; se: standard error.
Trait 1	Trait 2	rg	se	P
Hearing difficulty/problems	Hearing difficulty/problems with background noise	0.8302	0.013	<1e-300
	Hearing aid user	0.7678	0.0402	2.6154e-81
	Ordinal trait	0.9273	0.0153	<1e-300
	Females Hearing difficulty/problems	0.9532	0.0117	<1e-300
	Females Hearing difficulty/problems with background noise	0.8028	0.0215	3.0518e-305
	Females Hearing aid user	0.7252	0.065	6.6565e-29
	Females Ordinal trait	0.8766	0.0251	5.224e-267
	Males Hearing difficulty/problems	0.9563	0.0105	<1e-300
	Males Hearing difficulty/problems with background noise	0.8159	0.0232	1.422e-271
	Males Hearing aid user	0.7368	0.0581	8.0768e-37
	Males Ordinal trait	0.8814	0.0288	2.4975e-206
Hearing difficulty/problems with background noise	Hearing aid user	0.3925	0.0387	3.7149e-24
	Ordinal trait	0.8277	0.0123	<1e-300
	Females Hearing difficulty/problems with background noise	0.9732	0.0079	<1e-300
	Females Hearing difficulty/problems	0.8347	0.0218	<1e-300
	Females Hearing aid user	0.383	0.0605	2.3708e-10
	Females Ordinal trait	0.8209	0.0237	4.804e-263
	Males Hearing difficulty/problems with background noise	0.9688	0.0111	<1e-300
	Males Hearing difficulty/problems	0.7485	0.0236	1.4124e-221
	Males Hearing aid user	0.3645	0.0468	6.8779e-15
	Males Ordinal trait	0.7412	0.0261	5.3505e-177
Hearing aid user	Ordinal trait	0.8296	0.0197	<1e-300
	Males Hearing aid user	0.9772	0.0308	1.9597e-221
	Females Hearing aid user	0.9395	0.0422	1.4584e-109
	Females Hearing difficulty/problems	0.7399	0.0511	1.7013e-47
	Females Hearing difficulty/problems with background noise	0.3992	0.0467	1.2369e-17
	Females Ordinal trait	0.7486	0.0371	1.5449e-90
	Males Hearing difficulty/problems	0.7052	0.045	2.4713e-55
	Males Hearing difficulty/problems with background noise	0.3458	0.0472	2.4868e-13
	Males Ordinal trait	0.8194	0.032	5.8207e-145
Ordinal trait	Females Hearing difficulty/problems	0.9045	0.0254	4.4953e-277
	Females Hearing difficulty/problems with background noise	0.8095	0.0186	<1e-300
	Females Hearing aid user	0.7917	0.0552	1.3705e-46
	Females Ordinal trait	0.9443	0.0137	<1e-300
	Males Hearing difficulty/problems	0.8617	0.0247	8.719e-267
	Males Hearing difficulty/problems with background noise	0.7937	0.0231	3.8213e-259
	Males Hearing aid user	0.7975	0.0398	2.8202e-89
	Males Ordinal trait	0.9462	0.0157	<1e-300
Females Hearing difficulty/problems	Males Ordinal trait	0.7669	0.0513	1.2675e-50
	Females Ordinal trait	0.9443	0.0211	<1e-300
	Males Hearing difficulty/problems with background noise	0.7523	0.0426	8.361e-70
	Males Hearing aid user	0.6285	0.0759	1.2377e-16
Females Hearing difficulty/problems with background noise	Females Ordinal trait	0.847	0.0187	<1e-300
	Males Hearing difficulty/problems	0.6689	0.0376	6.4706e-71
	Males Hearing aid user	0.3371	0.0606	2.6081e-08
	Males Ordinal trait	0.6799	0.041	7.0008e-62
Females Hearing aid user	Females Ordinal trait	0.8487	0.0388	4.5321e-106
	Males Hearing difficulty/problems	0.5779	0.0821	1.9294e-12
	Males Hearing difficulty/problems with background noise	0.2985	0.0801	0.00019301
	Males Ordinal trait	0.6517	0.1015	1.3388e-10
Males Hearing difficulty/problems	Males Ordinal trait	0.9029	0.0267	4.0697e-250
	Females Hearing difficulty/problems with background noise	0.6689	0.0376	6.4706e-71
	Females Hearing aid user	0.5779	0.0821	1.9294e-12
	Females Ordinal trait	0.7293	0.0441	1.9167e-61
Males Hearing difficulty/problems with background noise	Males Ordinal trait	0.7531	0.0254	2.6153e-193
	Females Hearing difficulty/problems	0.7523	0.0426	8.361e-70
	Females Hearing aid user	0.2985	0.0801	0.00019301
	Females Ordinal trait	0.738	0.0455	4.7876e-59
Males Hearing aid user	Males Ordinal trait	0.8871	0.0254	6.7229e-267
	Females Hearing difficulty/problems	0.6285	0.0759	1.2377e-16
	Females Hearing difficulty/problems with background noise	0.3371	0.0606	2.6081e-08
	Females Ordinal trait	0.6086	0.0776	4.5918e-15

## Sheet: Table S5
Table S5: Effect size comparison between sex-specific findings in the meta-analyses. Results surviving multiple testing correction are highlighted in red. GWS:genome-wide significance in; REF: reference allele; ALT: alternative allele; A1:Effect allele; SE:standard error.
Sex-specific GWS	rsID	CHROMOSOME	POSITION	BETA	SE	P	BETA IN OTHER SEX	SE IN OTHER SEX	P IN OTHER SEX	Sex-difference Z	Sex-difference P
Females	rs13399656	2	54802696	-0.058	0.0074	6.639e-15	-0.0141	0.0077	0.06705	-4.11071	3.94444e-05
	rs1808828	5	148630191	0.0465	0.0066	1.638e-12	0.0107	0.0066	0.1045	3.83552	0.0001253
	rs11738813	5	73087902	0.0633	0.0065	1.029e-22	0.0312	0.0066	2.571e-06	3.46526	0.000529715
	rs35624969	7	72991592	-0.0464	0.0076	8.606e-10	-0.0121	0.0074	0.1038	-3.23355	0.00122263
	rs969394	13	76451588	-0.04	0.0066	1.588e-09	-0.0102	0.0068	0.1374	-3.14469	0.00166262
	rs7196256	16	31273530	-0.0392	0.0069	1.23e-08	-0.0081	0.0071	0.2502	-3.14125	0.00168226
	rs10901863	10	126812270	0.0677	0.0076	4.051e-19	0.0382	0.0076	5.98e-07	2.74469	0.00605679
	rs4321849	6	158498647	0.0445	0.0064	3.553e-12	0.0204	0.0066	0.00193	2.62142	0.00875632
	rs61863078	10	94777108	0.037	0.0065	1.036e-08	0.0184	0.0066	0.005354	2.00791	0.044653
	rs12441297	15	89236386	0.0592	0.0081	3.024e-13	0.0361	0.0083	1.413e-05	1.99182	0.0463904
	rs2242416	6	43273604	-0.0562	0.0066	1.157e-17	-0.0375	0.0067	2.354e-08	-1.98835	0.0467731
	rs9493627	6	133789728	0.0508	0.0068	7.452e-14	0.0322	0.007	4.181e-06	1.90591	0.0566614
	rs5756799	22	38127126	0.0474	0.0064	1.748e-13	0.0308	0.0066	3.133e-06	1.80563	0.0709764
	rs6675438	1	165112224	0.0379	0.0065	4.455e-09	0.0217	0.0066	0.00107	1.74882	0.0803215
	rs717973	2	208091112	-0.0366	0.0065	1.707e-08	-0.0209	0.0067	0.001678	-1.68186	0.0925952
	rs143282422	10	73377112	0.1817	0.0313	6.288e-09	0.1098	0.0313	0.00045	1.62431	0.104309
	rs2877561	3	121712051	0.0474	0.0072	4.655e-11	0.0314	0.0074	2.185e-05	1.54968	0.121219
	rs222836	17	7133162	-0.038	0.0064	2.936e-09	-0.0239	0.0066	0.0002749	-1.5337	0.125104
	rs36062310	22	50988105	0.1519	0.0164	2.294e-20	0.1228	0.0164	7.282e-14	1.25468	0.209594
	rs13147559	4	17524570	-0.058	0.0094	5.875e-10	-0.043	0.0096	7.153e-06	-1.11642	0.264241
	rs11041717	11	8054933	-0.0523	0.0082	2.176e-10	-0.0392	0.0085	3.65e-06	-1.10917	0.267355
	rs7950615	11	89053302	0.0556	0.0069	6.683e-16	0.0449	0.0071	2.313e-10	1.08075	0.279807
	rs16832970	3	181989955	0.0521	0.0084	5.363e-10	0.0461	0.0086	9.403e-08	0.4991	0.617709
	rs6662164	1	46146230	0.0408	0.0069	3.102e-09	0.0417	0.0071	3.88e-09	-0.0909045	0.927569
Males	rs55914108	2	5894781	-0.0425	0.0074	9.192e-09	-0.0099	0.0072	0.1705	-3.15747	0.00159146
	rs61734651	20	61451332	0.0754	0.0135	2.343e-08	0.0334	0.0138	0.01535	2.17558	0.0295865
	rs62120687	19	2390520	-0.0417	0.0074	2.06e-08	-0.0199	0.0073	0.006075	-2.09722	0.0359741
	rs34073570	5	103998895	-0.0391	0.0069	1.291e-08	-0.0201	0.007	0.004224	-1.93305	0.0532303
	rs201910315	8	141684989	-0.0412	0.0068	1.347e-09	-0.0226	0.0069	0.001114	-1.91998	0.0548609
	rs2611336	6	43329028	0.0379	0.0067	1.743e-08	0.0557	0.0066	1.994e-17	-1.89265	0.058404
	rs35094336	8	82670771	0.0747	0.0128	4.998e-09	0.0456	0.0125	0.000255	1.62651	0.103841
	rs1566129	14	52514912	0.0443	0.0066	2.67e-11	0.0304	0.0065	2.68e-06	1.50053	0.133476
	rs67307131	11	118480223	-0.0488	0.0069	1.476e-12	-0.0354	0.0067	1.444e-07	-1.39327	0.163539
	rs36062310	22	50988105	0.1228	0.0164	7.282e-14	0.1519	0.0164	2.294e-20	-1.25468	0.209594
	rs7635843	3	182003854	-0.0401	0.007	1.214e-08	-0.029	0.0068	2.245e-05	-1.1374	0.255371
	rs6890164	5	72915806	0.0382	0.0066	7.255e-09	0.0457	0.0064	1.072e-12	-0.815796	0.414617
	rs785513	1	46538320	0.0444	0.0071	5.171e-10	0.0382	0.0069	3.559e-08	0.626231	0.531164
	rs739138	22	38122462	-0.0435	0.0075	6.613e-09	-0.0499	0.0073	1.026e-11	0.611496	0.540871
	rs5793399	11	89024321	-0.0474	0.0072	3.645e-11	-0.0509	0.0073	2.922e-12	0.341354	0.732837

## Sheet: Table S6
Table S6: Association of the hearing-problem polygenic risk score derived from the UKB-NHS-HPFS sex-combined meta-analysis in the MVP cohort.
Threshold	R2	P
0.0300001	0.00536425	1.78384e-216
0.0400001	0.00533771	2.00612e-215
0.0500001	0.00519295	1.16433e-209
0.0700001	0.00518071	3.54567e-209
0.06	0.00516321	1.77582e-208
0.0800001	0.0051224	7.42613e-207
0.1	0.005103	4.39814e-206
0.0200001	0.00509526	9.14976e-206
0.09	0.00509314	1.08694e-205
0.15	0.00507717	4.71439e-205
0.12	0.00507634	5.11483e-205
0.14	0.00507179	7.68112e-205
0.13	0.00506752	1.13756e-204
0.11	0.00506738	1.15479e-204
0.19	0.00505489	3.66463e-204
0.17	0.005053	4.33761e-204
0.16	0.00504276	1.10797e-203
0.2	0.00502513	5.67406e-203
0.18	0.0050247	5.83713e-203
0.21	0.00497706	4.63633e-201
0.22	0.00495925	2.35735e-200
0.24	0.00493174	2.94414e-199
0.23	0.00492319	6.43158e-199
0.01	0.00490447	3.54715e-198
0.3	0.00484792	6.42322e-196
0.25	0.00484771	6.50869e-196
0.31	0.00484393	9.27289e-196
0.26	0.00484338	9.66875e-196
0.29	0.00482713	4.31689e-195
0.41	0.0048247	5.39894e-195
0.42	0.00482288	6.39041e-195
0.4	0.00481854	9.51e-195
0.32	0.00481122	1.85947e-194
0.39	0.00480867	2.35502e-194
0.28	0.00480854	2.38036e-194
0.38	0.00480708	2.72687e-194
0.27	0.00480614	2.94847e-194
0.37	0.00480489	3.3333e-194
0.33	0.00480146	4.55288e-194
0.47	0.00480078	4.84212e-194
0.43	0.00479965	5.39477e-194
0.48	0.00479667	7.07572e-194
1	0.00479321	9.68235e-194
0.45	0.0047912	1.1684e-193
0.49	0.00478993	1.31168e-193
0.5	0.00478596	1.88577e-193
0.46	0.00478548	1.96781e-193
0.34	0.00478242	2.60853e-193
0.44	0.00478034	3.16981e-193
0.35	0.00477536	5.00656e-193
0.36	0.00477102	7.46566e-193
5e-08	0.00253434	1.20757e-103

## Sheet: Table S7
Table S7: Association of the hearing-problem polygenic risk score derived from the UKB-only sex-combined GWAS in the NHS-HPFS combined sample.
Threshold	R2	P
1e-07	0.000526539	6.59431e-06
5e-08	0.000520962	7.32742e-06
0.0001	0.000377427	0.000112722
1e-05	0.000275637	0.00081032
0.001	0.000187153	0.00469744
1e-06	0.000172485	0.00632505
0.81	0.000150138	0.0100004
0.805	0.000149447	0.0101442
0.93	0.000148292	0.0103891
0.94	0.000148126	0.010425
0.815	0.000147488	0.0105634
0.82	0.000146671	0.0107435
0.825	0.000146103	0.0108707
0.935	0.000144895	0.0111462
0.955	0.000144307	0.0112829
0.945	0.000144168	0.0113154
0.91	0.000143974	0.011361
0.97	0.0001436	0.0114496
0.98	0.000143391	0.0114992
0.965	0.000143298	0.0115214
0.95	0.000143292	0.0115229
0.915	0.000143268	0.0115287
0.86	0.000143031	0.0115856
0.985	0.000142771	0.0116483
0.975	0.000141887	0.011864
0.755	0.000141653	0.0119219
0.995	0.000141623	0.0119292
0.76	0.000141489	0.0119625
0.96	0.000141475	0.011966
0.99	0.000141125	0.0120534
0.925	0.00014103	0.0120774
0.92	0.000140565	0.0121945
0.905	0.000140383	0.0122408
0.715	0.000140363	0.0122459
1	0.000139868	0.0123727
0.765	0.000139598	0.0124424
0.895	0.000139542	0.0124569
0.77	0.000139314	0.0125163
0.89	0.000138569	0.012712
0.72	0.000138546	0.0127179
0.85	0.000137935	0.0128809
0.785	0.000137826	0.0129103
0.855	0.000137822	0.0129112
0.84	0.000137751	0.0129305
0.75	0.000137346	0.0130399
0.9	0.000136982	0.0131395
0.775	0.000136861	0.0131727
0.845	0.000136472	0.01328
0.8	0.000136339	0.013317
0.78	0.000136326	0.0133205
0.725	0.000136129	0.0133755
0.795	0.000135848	0.013454
0.405	0.000135771	0.0134756
0.83	0.000135407	0.0135786
0.79	0.000135267	0.0136182
0.41	0.000135217	0.0136324
0.88	0.000135146	0.0136527
0.38	0.00013493	0.0137144
0.745	0.000134499	0.0138386
0.735	0.000134493	0.0138402
0.71	0.000134252	0.0139103
0.73	0.000134184	0.01393
0.87	0.000134131	0.0139454
0.695	0.000134068	0.0139636
0.7	0.000134041	0.0139716
0.885	0.000133953	0.0139973
0.74	0.000133865	0.0140233
0.705	0.000133858	0.0140253
0.385	0.000133828	0.0140341
0.375	0.000133663	0.0140825
0.37	0.000133558	0.0141135
0.865	0.000133289	0.0141933
0.44	0.000132982	0.0142846
0.34	0.000132742	0.0143564
0.395	0.000132662	0.0143807
0.69	0.000132353	0.0144739
0.39	0.000132333	0.0144798
0.00500005	0.000132251	0.0145049
0.875	0.000132197	0.0145214
0.835	0.000132139	0.0145389
0.4	0.00013197	0.0145903
0.445	0.000131368	0.0147755
0.415	0.000131048	0.0148752
0.435	0.000130067	0.0151842
0.345	0.00013001	0.0152023
0.43	0.000128444	0.0157105
0.455	0.000128213	0.0157871
0.45	0.000127716	0.0159528
0.255	0.00012754	0.0160119
0.425	0.000127086	0.0161655
0.27	0.000126823	0.0162553
0.675	0.000126784	0.0162686
0.46	0.000126609	0.0163286
0.685	0.000126535	0.0163542
0.67	0.000126406	0.0163984
0.63	0.000126155	0.0164855
0.665	0.000126135	0.0164922
0.68	0.000126077	0.0165124
0.635	0.000125843	0.0165942
0.465	0.000125233	0.0168086
0.625	0.000125148	0.0168389
0.335	0.000125031	0.0168804
0.62	0.00012491	0.0169237
0.42	0.000124814	0.0169579
0.64	0.000124813	0.0169581
0.245	0.000124523	0.0170622
0.26	0.000124365	0.0171191
0.645	0.000124153	0.017196
0.29	0.00012405	0.0172333
0.295	0.000123779	0.0173322
0.265	0.000123401	0.017471
0.61	0.000123367	0.0174834
0.35	0.000123002	0.0176187
0.285	0.000122699	0.0177319
0.365	0.000122633	0.0177565
0.33	0.00012246	0.0178215
0.615	0.000122259	0.0178976
0.47	0.000122196	0.0179214
0.355	0.000122172	0.0179305
0.24	0.00012178	0.0180794
0.275	0.0001213	0.0182642
0.28	0.000120433	0.0186021
0.655	0.000120268	0.0186672
0.605	0.000120237	0.0186794
0.36	0.000120015	0.0187677
0.66	0.000119802	0.0188524
0.25	0.000119606	0.0189311
0.65	0.000119185	0.0191007
0.3	0.000116324	0.0202966
0.3	0.000116324	0.0202966
0.305	0.000115337	0.0207272
0.325	0.000114689	0.0210154
0.31	0.000113948	0.0213498
0.6	0.000113818	0.0214088
0.595	0.000113706	0.02146
0.48	0.000112182	0.0221694
0.32	0.000111988	0.0222615
0.525	0.0001115	0.0224948
0.235	0.000110482	0.0229898
0.475	0.000110271	0.023094
0.52	0.000110034	0.0232115
0.58	0.000109981	0.0232382
0.54	0.000109865	0.0232959
0.585	0.000109206	0.0236268
0.59	0.000108797	0.0238347
0.535	0.000108768	0.02385
0.53	0.000108403	0.0240373
0.57	0.000108116	0.0241854
0.575	0.000106017	0.0253013
0.23	0.000105649	0.0255027
0.515	0.00010493	0.0259004
0.5	0.000104494	0.026145
0.5	0.000104494	0.026145
0.505	0.000104365	0.0262179
0.485	0.000103965	0.0264447
0.51	0.00010383	0.0265221
0.555	0.000103539	0.0266891
0.225	0.000103502	0.0267101
0.56	0.00010349	0.0267171
0.315	0.000103326	0.0268117
0.565	0.000102727	0.0271611
0.495	0.000102091	0.027537
0.55	0.000101866	0.0276709
0.545	0.000100568	0.0284595
0.49	9.86037e-05	0.0296984
0.22	9.80728e-05	0.030043
0.21	9.51339e-05	0.032029
0.215	9.33879e-05	0.0332748
0.185	8.65064e-05	0.0387139
0.205	8.64851e-05	0.0387321
0.2	8.52091e-05	0.0398423
0.19	8.51683e-05	0.0398784
0.195	8.2175e-05	0.0426224
0.105	8.15884e-05	0.0431837
0.18	7.57926e-05	0.0491812
0.1	7.0339e-05	0.0556623
0.1	7.0339e-05	0.0556623
0.175	6.74918e-05	0.0594144
0.15	6.72643e-05	0.0597261
0.165	6.61362e-05	0.0612986
0.11	6.58113e-05	0.0617598
0.17	6.56876e-05	0.0619364
0.145	6.52726e-05	0.0625332
0.16	6.39849e-05	0.064426
0.115	6.3665e-05	0.0649061
0.155	6.31888e-05	0.065628
0.0950001	6.30603e-05	0.0658244
0.125	6.19741e-05	0.0675106
0.01	6.18045e-05	0.0677782
0.09	6.0985e-05	0.0690883
0.05	6.05948e-05	0.069722
0.05	6.05948e-05	0.069722
0.085	5.74752e-05	0.0750301
0.12	5.70704e-05	0.0757517
0.06	5.50094e-05	0.0795501
0.0550001	5.43581e-05	0.0807951
0.14	5.36419e-05	0.0821898
0.0800001	4.80239e-05	0.0941437
0.0650001	4.73257e-05	0.0957656
0.13	4.70418e-05	0.0964344
0.135	4.70303e-05	0.0964615
0.07	4.262e-05	0.107593
0.075	4.13151e-05	0.111174
0.045	3.88688e-05	0.11828
0.0400001	3.6757e-05	0.124861
0.035	3.59287e-05	0.127564
0.015	3.43742e-05	0.132835
0.025	2.90123e-05	0.153249
0.0300001	2.61883e-05	0.165636
0.02	1.2075e-05	0.254719

## Sheet: Table S8
Table S8: Association of the hearing-problem polygenic risk score derived from the UKB-only female-specific GWAS in the NHS sample.
Threshold	R2	P
1e-07	0.00472486	1.76702e-30
1e-06	0.0044267	1.12358e-28
5e-08	0.00416922	4.05745e-27
1e-05	0.00340526	1.70875e-22
0.0001	0.00313158	7.77754e-21
0.00500005	0.00295506	9.13885e-20
0.0300001	0.00288148	2.55324e-19
0.025	0.00285808	3.54009e-19
0.035	0.00281605	6.3672e-19
0.0400001	0.00274039	1.83225e-18
0.02	0.00266409	5.32163e-18
0.0550001	0.00265406	6.12195e-18
0.045	0.00263983	7.46904e-18
0.01	0.00262624	9.03099e-18
0.001	0.00262489	9.20421e-18
0.05	0.00261885	1.00139e-17
0.05	0.00261885	1.00139e-17
0.06	0.00260376	1.23663e-17
0.09	0.0025965	1.36872e-17
0.0650001	0.00258392	1.63186e-17
0.07	0.00257538	1.83889e-17
0.085	0.0025704	1.9715e-17
0.0800001	0.00256372	2.1643e-17
0.1	0.00255942	2.29861e-17
0.1	0.00255942	2.29861e-17
0.105	0.00255412	2.47523e-17
0.075	0.00255243	2.53426e-17
0.0950001	0.00254601	2.77244e-17
0.015	0.00252561	3.68778e-17
0.11	0.00250902	4.65048e-17
0.115	0.00245586	9.78056e-17
0.12	0.00243597	1.29184e-16
0.15	0.00242977	1.40895e-16
0.185	0.00242741	1.45629e-16
0.2	0.00242622	1.48058e-16
0.155	0.00242614	1.48232e-16
0.14	0.00242203	1.57009e-16
0.18	0.0024188	1.64252e-16
0.19	0.00241834	1.6533e-16
0.195	0.0024141	1.75424e-16
0.205	0.00241367	1.76479e-16
0.3	0.00241285	1.78526e-16
0.3	0.00241285	1.78526e-16
0.125	0.002412	1.80649e-16
0.145	0.00241184	1.81055e-16
0.135	0.00240853	1.8965e-16
0.17	0.00240815	1.90645e-16
0.305	0.00240769	1.91888e-16
0.175	0.00240644	1.95266e-16
0.16	0.00240622	1.95868e-16
0.13	0.0024051	1.98978e-16
0.215	0.00240153	2.09149e-16
0.25	0.00240136	2.0965e-16
0.31	0.00240101	2.10693e-16
0.26	0.00239992	2.13934e-16
0.255	0.00239898	2.16743e-16
0.315	0.00239839	2.18535e-16
0.165	0.00239738	2.2166e-16
0.21	0.00239662	2.24025e-16
0.295	0.00239625	2.25203e-16
0.22	0.00239412	2.32011e-16
0.245	0.00239406	2.32211e-16
0.96	0.00239181	2.39611e-16
0.965	0.00239181	2.39611e-16
0.97	0.00239171	2.39961e-16
0.975	0.00239167	2.40086e-16
0.945	0.00239163	2.40225e-16
0.98	0.00239158	2.40394e-16
0.985	0.00239158	2.40394e-16
0.99	0.00239158	2.40394e-16
0.995	0.00239158	2.40394e-16
1	0.00239158	2.40394e-16
0.95	0.00239152	2.40592e-16
0.955	0.00239152	2.40592e-16
0.93	0.00239134	2.41191e-16
0.875	0.00239129	2.41389e-16
0.94	0.00239113	2.41932e-16
0.935	0.0023911	2.42025e-16
0.915	0.0023905	2.44074e-16
0.27	0.00239044	2.44257e-16
0.765	0.00239027	2.4486e-16
0.77	0.00239027	2.4486e-16
0.925	0.00239021	2.45065e-16
0.88	0.00239018	2.45166e-16
0.885	0.00239018	2.45166e-16
0.91	0.00238997	2.45869e-16
0.92	0.0023899	2.46103e-16
0.895	0.00238969	2.46841e-16
0.9	0.00238958	2.47224e-16
0.905	0.00238958	2.47224e-16
0.89	0.00238945	2.47675e-16
0.7	0.00238921	2.48518e-16
0.86	0.00238911	2.48866e-16
0.865	0.00238911	2.48866e-16
0.705	0.00238908	2.48964e-16
0.23	0.00238904	2.49108e-16
0.855	0.00238902	2.49162e-16
0.775	0.00238892	2.49515e-16
0.78	0.00238858	2.50694e-16
0.87	0.00238843	2.51217e-16
0.265	0.00238751	2.5447e-16
0.85	0.00238751	2.54494e-16
0.845	0.00238743	2.54766e-16
0.785	0.00238671	2.5736e-16
0.84	0.0023866	2.57734e-16
0.755	0.00238655	2.57911e-16
0.32	0.00238649	2.58144e-16
0.71	0.00238648	2.58178e-16
0.76	0.00238611	2.59523e-16
0.745	0.00238598	2.59996e-16
0.75	0.00238598	2.59996e-16
0.225	0.0023857	2.60997e-16
0.83	0.00238538	2.62202e-16
0.825	0.00238522	2.62772e-16
0.795	0.00238502	2.63496e-16
0.79	0.00238494	2.63793e-16
0.715	0.00238477	2.64421e-16
0.72	0.00238463	2.64959e-16
0.275	0.00238419	2.66575e-16
0.82	0.00238391	2.6764e-16
0.69	0.00238391	2.67645e-16
0.695	0.00238391	2.67645e-16
0.8	0.00238387	2.67802e-16
0.835	0.00238382	2.67984e-16
0.29	0.00238312	2.70604e-16
0.74	0.002383	2.71077e-16
0.24	0.00238298	2.71155e-16
0.65	0.00238236	2.73515e-16
0.805	0.00238217	2.74224e-16
0.81	0.00238217	2.74224e-16
0.815	0.00238217	2.74224e-16
0.735	0.00238163	2.76297e-16
0.725	0.00238163	2.76303e-16
0.435	0.00238138	2.77293e-16
0.73	0.00238119	2.78025e-16
0.34	0.00238101	2.78705e-16
0.345	0.00238082	2.79457e-16
0.385	0.0023808	2.79548e-16
0.64	0.00238034	2.8135e-16
0.44	0.00238026	2.81664e-16
0.37	0.00237945	2.84878e-16
0.365	0.00237919	2.85915e-16
0.645	0.00237901	2.8663e-16
0.28	0.00237864	2.88116e-16
0.235	0.00237858	2.88369e-16
0.685	0.00237851	2.88624e-16
0.655	0.00237851	2.88628e-16
0.36	0.00237833	2.8937e-16
0.325	0.00237816	2.90047e-16
0.68	0.0023773	2.93561e-16
0.335	0.00237717	2.94108e-16
0.33	0.00237702	2.94709e-16
0.675	0.00237693	2.95107e-16
0.67	0.0023769	2.95222e-16
0.39	0.0023769	2.95223e-16
0.395	0.00237637	2.97417e-16
0.665	0.00237622	2.98059e-16
0.66	0.00237591	2.99353e-16
0.38	0.00237584	2.99636e-16
0.35	0.00237572	3.00141e-16
0.505	0.00237499	3.03229e-16
0.635	0.00237477	3.04148e-16
0.405	0.00237377	3.08422e-16
0.355	0.00237279	3.12693e-16
0.4	0.00237276	3.12833e-16
0.615	0.00237215	3.15516e-16
0.62	0.00237215	3.15516e-16
0.625	0.00237215	3.15516e-16
0.63	0.00237215	3.15516e-16
0.5	0.00237127	3.19415e-16
0.5	0.00237127	3.19415e-16
0.375	0.00237126	3.19445e-16
0.41	0.00237089	3.21111e-16
0.285	0.00237045	3.23118e-16
0.43	0.0023698	3.2607e-16
0.51	0.00236934	3.28149e-16
0.61	0.00236919	3.28857e-16
0.525	0.00236909	3.29321e-16
0.605	0.00236828	3.33083e-16
0.47	0.00236744	3.36978e-16
0.6	0.0023671	3.38629e-16
0.415	0.00236709	3.38672e-16
0.445	0.00236704	3.38885e-16
0.48	0.00236664	3.40811e-16
0.52	0.00236653	3.41338e-16
0.45	0.00236639	3.41988e-16
0.515	0.00236612	3.43284e-16
0.485	0.00236601	3.43819e-16
0.49	0.00236601	3.43819e-16
0.595	0.00236576	3.44994e-16
0.475	0.00236541	3.46702e-16
0.495	0.00236539	3.4683e-16
0.465	0.00236532	3.47135e-16
0.565	0.00236499	3.48769e-16
0.555	0.00236442	3.51548e-16
0.425	0.00236391	3.54063e-16
0.54	0.00236385	3.54354e-16
0.545	0.00236385	3.54354e-16
0.57	0.00236367	3.55264e-16
0.55	0.00236365	3.55343e-16
0.56	0.00236264	3.60439e-16
0.58	0.00236245	3.6136e-16
0.585	0.00236245	3.6136e-16
0.59	0.00236245	3.6136e-16
0.53	0.00236136	3.66926e-16
0.575	0.0023609	3.69319e-16
0.42	0.00235884	3.80077e-16
0.535	0.00235873	3.80683e-16
0.455	0.00235812	3.83943e-16
0.46	0.00235587	3.96231e-16

## Sheet: Table S9
Table S9: Association of the hearing-problem polygenic risk score derived from the UKB-only male-specific GWAS in the HPFS sample.
Threshold	R2	P
0.275	0.00501839	2.84437e-11
0.195	0.00500322	3.03995e-11
0.27	0.00499701	3.12381e-11
0.28	0.0049876	3.25534e-11
0.19	0.004979	3.38044e-11
0.265	0.00497644	3.41867e-11
0.255	0.00496727	3.55892e-11
0.245	0.00496033	3.66883e-11
0.2	0.00495655	3.73015e-11
0.285	0.00495176	3.80931e-11
0.24	0.00495108	3.82068e-11
0.26	0.00494995	3.83961e-11
0.185	0.0049487	3.86064e-11
0.0400001	0.00494602	3.90627e-11
0.25	0.00494532	3.91831e-11
0.29	0.00493875	4.03281e-11
0.001	0.0049373	4.05856e-11
0.235	0.0049221	4.33828e-11
0.025	0.00492038	4.37117e-11
0.21	0.00491943	4.38928e-11
0.205	0.00491679	4.44054e-11
0.175	0.00489408	4.9055e-11
0.295	0.00488397	5.12767e-11
0.545	0.00487849	5.25244e-11
0.18	0.00487844	5.25355e-11
0.98	0.00487774	5.26986e-11
0.985	0.00487713	5.28384e-11
0.995	0.0048771	5.28458e-11
1	0.0048771	5.28459e-11
0.99	0.00487706	5.28561e-11
0.975	0.0048769	5.28912e-11
0.97	0.00487651	5.29839e-11
0.95	0.00487556	5.32052e-11
0.825	0.0048751	5.33121e-11
0.935	0.00487507	5.33178e-11
0.94	0.00487507	5.33178e-11
0.945	0.00487507	5.33178e-11
0.965	0.00487506	5.33201e-11
0.215	0.00487488	5.33627e-11
0.96	0.00487483	5.33746e-11
0.775	0.00487424	5.35126e-11
0.955	0.00487408	5.35514e-11
0.76	0.00487367	5.36463e-11
0.15	0.00487345	5.36984e-11
0.92	0.00487199	5.40426e-11
0.925	0.00487199	5.40426e-11
0.93	0.00487199	5.40426e-11
0.78	0.00487145	5.41722e-11
0.785	0.00487145	5.41722e-11
0.81	0.00487142	5.41794e-11
0.815	0.00487142	5.41794e-11
0.82	0.00487142	5.41794e-11
0.83	0.00487043	5.44141e-11
0.835	0.00487043	5.44141e-11
0.84	0.00487043	5.44141e-11
0.845	0.00487043	5.44141e-11
0.8	0.00487025	5.44568e-11
0.805	0.00487025	5.44568e-11
0.765	0.00486978	5.45704e-11
0.53	0.00486909	5.4735e-11
0.915	0.00486903	5.47506e-11
0.465	0.00486889	5.47828e-11
0.88	0.00486868	5.48338e-11
0.885	0.00486868	5.48338e-11
0.77	0.00486827	5.49334e-11
0.525	0.00486797	5.50051e-11
0.895	0.00486772	5.50644e-11
0.9	0.00486772	5.50644e-11
0.905	0.00486772	5.50644e-11
0.91	0.00486772	5.50644e-11
0.755	0.00486756	5.51043e-11
0.165	0.00486736	5.51527e-11
0.85	0.00486715	5.52038e-11
0.855	0.00486715	5.52038e-11
0.86	0.00486715	5.52038e-11
0.865	0.00486715	5.52038e-11
0.75	0.00486702	5.52353e-11
0.79	0.00486674	5.53013e-11
0.795	0.00486674	5.53013e-11
0.4	0.00486652	5.53561e-11
0.55	0.00486593	5.54979e-11
0.875	0.00486572	5.55505e-11
0.89	0.00486562	5.55743e-11
0.87	0.00486484	5.57644e-11
0.46	0.00486396	5.598e-11
0.405	0.00486395	5.59824e-11
0.355	0.00486387	5.60035e-11
0.535	0.00486385	5.60085e-11
0.515	0.00486375	5.60313e-11
0.52	0.00486375	5.60313e-11
0.225	0.00486332	5.61367e-11
0.23	0.00486332	5.61367e-11
0.54	0.0048622	5.64138e-11
0.39	0.00486186	5.64993e-11
0.22	0.00486153	5.65807e-11
0.385	0.00486091	5.67335e-11
0.41	0.00486044	5.68523e-11
0.16	0.00485812	5.74329e-11
0.115	0.00485758	5.75688e-11
0.47	0.0048566	5.78158e-11
0.155	0.00485548	5.81004e-11
0.38	0.00485481	5.82738e-11
0.37	0.00485405	5.84675e-11
0.74	0.0048528	5.87889e-11
0.51	0.00485208	5.89747e-11
0.145	0.00485207	5.89769e-11
0.0650001	0.00485196	5.90059e-11
0.375	0.00485113	5.92204e-11
0.485	0.00485036	5.94219e-11
0.365	0.00484902	5.97718e-11
0.48	0.0048482	5.99869e-11
0.57	0.00484805	6.00265e-11
0.745	0.00484718	6.0256e-11
0.415	0.00484705	6.02897e-11
0.735	0.00484697	6.03114e-11
0.555	0.00484612	6.05376e-11
0.455	0.00484475	6.09007e-11
0.725	0.00484451	6.09658e-11
0.73	0.00484357	6.12165e-11
0.565	0.004843	6.13716e-11
0.36	0.00484296	6.13801e-11
0.56	0.00484185	6.16798e-11
0.345	0.00484138	6.18086e-11
0.58	0.00484074	6.19806e-11
0.715	0.00484037	6.20819e-11
0.67	0.00484036	6.20838e-11
0.665	0.00483978	6.2243e-11
0.305	0.00483977	6.22465e-11
0.72	0.00483936	6.23579e-11
0.585	0.00483846	6.26043e-11
0.575	0.00483718	6.29583e-11
0.675	0.00483675	6.30751e-11
0.505	0.00483675	6.30765e-11
0.71	0.00483607	6.3264e-11
0.475	0.00483587	6.33203e-11
0.395	0.00483528	6.34832e-11
0.655	0.00483489	6.35924e-11
0.35	0.00483469	6.3648e-11
0.705	0.00483327	6.40472e-11
0.00500005	0.00483305	6.41073e-11
0.65	0.00483254	6.42511e-11
0.17	0.00483124	6.46184e-11
0.695	0.00483104	6.46754e-11
0.68	0.00483055	6.48145e-11
0.685	0.00483055	6.48145e-11
0.5	0.00483032	6.48803e-11
0.5	0.00483032	6.48803e-11
0.425	0.00483016	6.49249e-11
0.645	0.0048299	6.49988e-11
0.07	0.0048283	6.54572e-11
0.7	0.00482795	6.55592e-11
0.595	0.00482791	6.55707e-11
0.69	0.0048278	6.56017e-11
0.66	0.00482576	6.61897e-11
0.42	0.00482525	6.63393e-11
0.49	0.00482427	6.66261e-11
0.64	0.00482374	6.67808e-11
0.6	0.00482303	6.69894e-11
0.495	0.00482246	6.71571e-11
0.43	0.0048195	6.8034e-11
0.3	0.00481826	6.84044e-11
0.3	0.00481826	6.84044e-11
0.61	0.00481464	6.95002e-11
0.635	0.00481371	6.97826e-11
0.31	0.00481284	7.00507e-11
0.605	0.00481275	7.00772e-11
0.63	0.00481218	7.0252e-11
0.615	0.00480901	7.12359e-11
0.625	0.00480797	7.15636e-11
0.62	0.00480562	7.23029e-11
0.59	0.00480506	7.24816e-11
0.34	0.00480379	7.28874e-11
0.44	0.00480329	7.30467e-11
0.445	0.00479968	7.42139e-11
0.45	0.00479968	7.42139e-11
0.435	0.00479955	7.42546e-11
0.315	0.00479672	7.51836e-11
0.335	0.00478712	7.84167e-11
0.05	0.00478595	7.88195e-11
0.05	0.00478595	7.88195e-11
0.33	0.00478487	7.91949e-11
0.325	0.00478442	7.93501e-11
0.1	0.0047811	8.05148e-11
0.32	0.00477397	8.30721e-11
0.0950001	0.00476481	8.64786e-11
0.045	0.0047635	8.69765e-11
0.12	0.00476093	8.79615e-11
0.13	0.00475988	8.83692e-11
0.075	0.00474152	9.57811e-11
0.0550001	0.00474059	9.61717e-11
0.125	0.00473601	9.81273e-11
0.11	0.00473079	1.00398e-10
0.06	0.00472683	1.02157e-10
0.105	0.00471792	1.06232e-10
0.135	0.00470899	1.10477e-10
0.02	0.00470643	1.11727e-10
0.14	0.00469626	1.16825e-10
0.09	0.00467877	1.26145e-10
0.085	0.00464648	1.45348e-10
0.0300001	0.00463795	1.50888e-10
0.035	0.00462951	1.56583e-10
0.0800001	0.00456563	2.07267e-10
0.01	0.00451373	2.60318e-10
0.015	0.00434564	5.4473e-10
0.0001	0.0039944	2.55312e-09
1e-05	0.00263391	1.04953e-06
1e-06	0.00181236	4.17557e-05
1e-07	0.00149375	0.000177603
5e-08	0.00107219	0.00124165

[truncated: 12 more sheets: Table S10, Table S11, Table S12, Table S13, Table S14, Table S15, Table S16, Table S17, Table S18, Table S19, Table S20, Table S21]
